# Supplementary material for: Acoustic Streaming-Based 3D Cell Focusing and Plasma Separation
Source: Micromachines (Basel). 2026 Apr 30;17(5):560. doi: 10.3390/mi17050560 (PMC13208755; doi:10.3390/mi17050560)
Supplement: Supplementary file 1 [file micromachines-17-00560-s001.zip]

Archive with 4 entries (4 files):
- micromachines-4257672-supplementary.pdf
- movie S1.mp4
- movie S2.mp4
- movie S3.mp4
